# Supplementary material for: The Long-Term Maintenance of Upper Limb Motor Improvements Following Transcranial Direct Current Stimulation Combined with Rehabilitation in People with Stroke: A Systematic Review of Randomized Sham-Controlled Trials
Source: Sensors (Basel). 2021 Jul 31;21(15):5216. doi: 10.3390/s21155216 (PMC8347930; doi:10.3390/s21155216)
Supplement: Supplementary file 1 [file sensors-21-05216-s001.zip]

Archive with 1 entries (1 files):
- sensors-1312296-supplementary.pdf
